# Supplementary material for: Green Synthesized Chitosan Nanoparticles for Controlling Multidrug-Resistant mecA- and blaZ-Positive Staphylococcus aureus and aadA1-Positive Escherichia coli
Source: Int J Mol Sci. 2024 Apr 26;25(9):4746. doi: 10.3390/ijms25094746 (PMC11083359; doi:10.3390/ijms25094746)
Supplement: Supplementary file 1 [file ijms-25-04746-s001.zip]

Archive with 1 entries (1 files):
- ijms-2915723-supplementary.pdf
